# Supplementary material for: Peripheral Blood-Based Gene Expression Studies in Schizophrenia: A Systematic Review
Source: Front Genet. 2021 Oct 13;12:736483. doi: 10.3389/fgene.2021.736483 (PMC8548640; doi:10.3389/fgene.2021.736483)
Supplement: Supplementary file 1 [file Table_1.XLSX]

## Sheet: Sheet1
	Sr. No	Year	PMID	Journal	Ethnicity and sample size	Drug Treated/Drug Free/Drug Naive	Confounding factors	Diagnostic Criteria	Method	Biomarkers	Findings	Type of study
	1	2003	12897067	FASEB	Ethnicity=NA, (Participants from Israel) SCZ=34, CT=21	Drug Naive and Drug Treated	Age, Sex, Smoking habits	DSM-IV and were evaluated by using standard rating scales	qRT-PCR	CHRNA7	Lower levels of CHRNA7 in SCZ groups. No difference in expression levels of CHRNA7 was observed between medicated and non medicated SCZ participants	Cross-sectional
	2	2004	15539862	Neuropsychobiology	Caucasian SCZ=13, BPD=11, CT=12	Drug Naive, Drug Free and Drug Treated	Age, Sex, Medication	DSM-IV	qRT-PCR	DRD3	Prior antipsychotic treatment: Lower expression of DRD3 in SCZ and BPD. Post treatment: DRD3 expression for SCZ was no diffrent than CT group. Expression of DRD3 correlated with negative symptoms of SCZ.	Followup (Time points: 3 and 6 weeks after the treatment)
	3	2005	15645418	American Journal of Medical and Genetics	All Han chinese except 3 Caucasian controls SCZ=30, BPD=16 and CT=28	Drug Treated	NA	DSM-IV	Microarray and qRT-PCR	APOBEC3B, ADSS2, ATM, CLCF1, CTBP1, DIDO1, CXCL1, and S100A9	The biomarkers identified could differentiate between SCZ, BPD and CT samples with an accuracy of 95%-97%.	Cross-sectional
	4	2005	16223876	PNAS	Ethnicity=NA SCZ=30, CT=24	Drug Treated	NA	DSM-IV	qRT-PCR	SELENBP1	In-silico analysis identificated SELENBP1 differentially expressed in brain as well as blood. PCR validation in peripheral blood, suggested its use as biomarker for SCZ.	Cross-sectional
	5	2005	15892139	American Journal of Medical Genetics Part B (Neuropsychiatric Genetics)	Ethnicity=NA SCZ=33, CT=33 and BPD=5, CT=5 (Discordant sibling pairs)	NA	Age and Sex	DSM-IV	Microarray and qRT-PCR	SMDF (isoform of NRG1) , ERBB2, TOB2, MLX and HTR4 (refer article for the complete list)	Higher expression of genes involved in Immune/inflammatory response was reported. DEGs for SCZ: MLX, TOB2, SMDF. DEGs for BPD: MLX and MAX.	Cross-sectional
	6	2005	15920292	Disease Markers	Ethnicity = NA SCZ=13, CT=10	Drug Naive and Drug Free	Age, Sex, Duration of illness and Duration of drug free period	DSM-IV PANSS, CGI and GAF scale	Microarray and qRT-PCR	DRD2 and KCNJ4	Higher expression of DRD2 and KCNJ4 in schziophrenia.	Cross-sectional
	7	2006	16414245	Schizophrenia Research	Caucasian SCZ=15, CT=15	Drug Treated	Age, Sex, Duration of illness and Medication type	DIP	Microarray and qRT-PCR	SLC9A3R1, LPAR1, MAZ and TNFRSF1B	A down regulation trend was observed for DEGs genes in SCZ. PCR validation; Down regulation of LPAR1 and EBP50, and up-regulation of MAZ and TNFRSF1B.	Cross-sectional
	8	2007	17287082	Neuroscience letter	Japanese SCZ=40, CT=40	Drug Naive, Drug Free and Drug Treated	Age, Age of onset, Family history in first degree relatives,	DSM-IV BPRS	qRT-PCR	PDLIM5	Increased expression of PDLIM5 in medication free group. PDLIM5 as a candidate biomarker for medication-free SCZ patients.	Cross-sectional
	9	2008	18343007	Progress in Neuro-Psychopharmacology & Biological Psychiatry	Japanese 32 Japnese (16 SCZ + 16 Controls)	Drug Treated	Age, Sex, Medication dosage.	ICD10 and SCI BPRS	qRT-PCR	PPP3CC	No expression change was noted for PPP3CC and PPP3CB. PPP3CC expression levels were associated with the BPRS score. PPP3CC as a candidate biomarker for progression of the psychosis.	Cross-sectional
	10	2008	17936586	Schizophrenia Research	Japanese SCZ=40, CT= 40 Followup: SCZ=8	Drug Naive and Drug Treated	Age, Sex, Medication, Duration of medication and Dose of medication, Duration of illness	DSM-IV BPRS	qRT-PCR	VLDLR and LRP8	Prior antipsychotic treatment: Lower expression of VLDLR in drug naive SCZ participants. No change in expression levels of LRP8 . Post treatment: Increase in VLDR expression and decrease in LRP8 expression with antipsychotic treatment.	Followup (Time point: 6 months after treatemnt)
	11	2008	18455303	Neuroscience letter	Han Chinese SCZ=31, Siblings=16, CT=31	Drug Naive and Drug Treated	Age, Sex, Duration of illness	DSM-IV PANSS	qRT-PCR	NRG1	Prior antipsychotic treatment: Lower expression of NRG1 levels SCZ group compared to siblings and non-related controls. Post treatment: Followup studies indicated increase NRG1 expression with antipsychotic treatment.	Followup (Time points: 1st, 2nd, 3rd and 4th week after treatemnt)
	12	2008	17560608	Journal of Psychiatric Research	Japanese SCZ=19, CT=19 and MDD=25, CT=25	Drug Naive and Drug Free	Age, Sex, Age at onset and Family history.	DSM-IV BPRS	qRT-PCR	TGFBR2	Prior antipsychotic treatment: Higher expression TGFBR2 in SCZ group. Post treatment: TGFBR2 expression lowered as of controls in SCZ group . No expression changes for TGFBR2 in drug naive MDD group.	Followup (Time point: Varied for each participant, 54-134 days after treatemnt
	13	2008	17825842	Journal of Psychiatric Research	NA SCZ spectrum=30, CT=30 First hospitalization patients without history of neuroleptic drugs	Drug Naive	Age,Sex and Duration of illness	DSM-IV PANSS and Strauss-Carpenter Scale	qRT-PCR	CXCL1	Higher expression of CXCL1 in SCZ group	Cross-sectional
	14	2009	21532980	Curr Pharmacogenomics Person Med	European, Hispanic, African and Asian SCZ=13, BPD=11, CT=8	Drug Treated	Age, Sex, Smoking, Medication, Number of psychotic episodes	DIGS	Microarray	IRAK4, CYC1, CHI3L1, SPATA31D1, ATXN3, DENND1A, S100A12 and ARAF	The mentioned genes were alternatively spliced in SCZ group. BPD and SCZ had 15 genes differentially spliced compared to controls.	Cross-sectional
	15	2009	20124604	Iran J Allergy Asthma Immunol	NA SCZ=35	Drug Naive	Age	DSM-IV and SCID CGI	qRT-PCR	HTR3A	A significant expression changes for HTR3A was observed after Olanzapine treatment which correlated with Clinical Global Impression (CGI).	Followup (Time points: 4th week after treatment)
	16	2009	19358997	Journal of Psychiatric Research	Caucasian SCZ=32, CT=32	Drug Naive	Age,Sex,Duration of illness, Educational years and family history	DSM-IV PANSS	Microarray and qRT-PCR	NLN, MYO1C, DAAM2 and SLC2A3	Altered expression of NLN, MYO1C, DAAM2 and SLC2A3 SCZ group. Followup study; DAAM2 expression levels returned to normal as of controls in the SCZ participants with remission.	Longitudinal study with 2 year followup
	17	2010	20132993	Psychiatry Resarch	NA SCZ=15, CT=15	Drug Free and Drug Treated	Age, Sex and Medication	DSM-IV PANSS	qRT-PCR	IFNG and TNF	Decreased expression of I FNG and TNF SCZ group.	Cross-sectional
	18	2010	20083392	Schizophrenia Research	NA SCZ=52, CT=49	Drug Naive	Age, Sex, Medication and Age at onset.	DSM-IV and SCID-I	Microarray	CINP, TDRD9, DAOA, PGRMC1, TNIP1, LIPH, METAP1D and INSL3	Microarray analysis; 792 transcripts, annotatedto 548 genes were differentially expressed. Artificial Neural networks (ANN) based on microarray data differentiated SCZ samples from the controls with the accuracy of 87.9% .	Cross-sectional
	19	2010	19894076	European Child & Adolescent Psychiatry	NA SCZ=22, CT=22	Drug Naive and Drug Treated	Age, Sex, Duration of illness and Medication status	ICD-10 and DSM-IV	qRT-PCR	NDUFS1	Higher expression of NDUFS1 in early onset drug naive and drug treated SCZ affected participants.	Cross-sectional
	20	2010	20451351	Schizophrenia Research journal	NA SCZ=46, CT=44	Drug Naive, Drug Free and Drug Treated	Age, Sex, Medication	DSM-IV PANSS	qRT-PCR	HTR1A and SLC6A4	Higher expression of HTR1A and SLC6A4 SCZ group. Anti psychotic free male; Icreased expression of HTR1A and SLC6A4. Anti-psychotic free female: Decreased expression of HTR1A.	Cross-sectional
	21	2010	20552680	Am J Med Genet B Neuropsychiatr Genet. (IF:3.1) (Note: This study is the continuation of research work from the above mentioned article; 19582768, Sr.no 17)	European, African, Hispanic and Asian SCZ=13, BPD=6, CT=8	Drug Treated	Age, Sex, Ancestry, Education, Smoking, Substance abuse, Medication and Psychosis history	DSM-IV SAPS SANS	Microarray	UBE2K, SIAH2 and USP2	Expression of ubiquitin proteasome genes correlated with positive symptoms of psychosis. Positive association: UBE2K, SIAH2 and SAPS score. Negative association: USP2 and SAPS score .	Cross-sectional
	22	2010	19582768	Am J Med Genet B Neuropsychiatr Genet (IF:3.1)	San Diego Cohort: European, African, Hispanic, Asian SCZ=13, BPD=6, Psychosis=11, CT=8 Taiwan Cohort: Han Chinese SCZ=11,BPD=14, Psychosis=14, CT=16	Drug Treated	Age, Sex, Ancestry, Education, Smoking, Substance abuse, Current medication and history of psychosis	San Diego Cohort: DIGS Taiwan Cohort: DSM-IV	Microarray and qRT-PCR	GDI2, DDX39B, and ARF1 (Refer article for the pathways identified in association with disorder)	San Diego cohort: Dysregulated Glutamate metabolism pathway in SCZ group. Taiwan cohort: Dysregulated Chondroitin sulfate biosynthesis pathways in SCZ group Ubiquitin proteasome pathway (UPS) was dysregulated in BPD and Psychosis group in both the cohort.	Cross-sectional
	23	2010	20067853	Psychiatry Research journal	Han Chinese SCZ=39, Sibling CT=25, CT=30	Drug Naive and Drug Free	Age,Sex, Duration of psychosis, Family history and Smoking	DSM-IV PANSS	RT-PCR	TH, IL1B and TNF	Higher expression of TH, IL1B and TNF in both SCZ affected participants and their siblings Vs. control group. Expression of ILB and TNF correlated with PANSS scores. Positive correlation between ILB and TNF expression levels in all the goups. Positive correlation between expression levels of ILB and TH in siblings only.	Cross-sectional
	24	2011	21972136	Am J Med Genet B Neuropsychiatr Genet. (IF:3.1)	Caucasian SCZ=7, Siblings=7, CT=12	Drug Treated	Age, Sex, Ancestry, Education, Smoking, Substance abuse, Current medication, History of psychosis and IQ	DIGS	Microarray	SCZ Vs CT: ADAM28, CDK12, HNRNPC, SMARCA5, and SPON1 , RPRD1A, GM2A. SCZ Vs Siblings: C11ORF31, CD58, CNPY2, DCLK1, EPOR, ELAPOR1, LAMP2, IRF4 / PWWP3A (MUM1), RAB18, RAPGEF2, STAM2, CCPG1 and RUFY3. Siblings Vs CT: AGPAT3, AKT2, AP1S3, BNC2, CALU, HELQ, HNRNPC,EFCAB14, KLF6, LARP4, PXDN / PLPPR3 (PRG2), PDE4DIP, PIP5K1A, PPARA, PTGDS, TSPAN2, and ZNF81, CCDC50, ASPH Genes dysregulated in SCZ, Si…	The dysregulated genes identified in both SCZ affected individuals and their siblings were related to nucleosome and histone structure and function. The differential expression of genes in siblings may indicate the protective effect of these genes against SCZ.	Cross-sectional
	25	2012	23065263	Mol Biol Rep	NA SCZ=80, CT=71	Drug Naive	Age, Sex	DSM-IV	qRT-PCR	BDNF	Higher expression of BDNF in SCZ group.	Cross-sectional
	26	2012	22633013	Psychiatry research	NA SCZ=28,CT=10	Drug Treated	Age, Sex, Duration of illness and Age of onset	BPRS, Kruskal–Wallis test	Microarray	HERPUD1, HOXA13, CTNNA1, SULT1A1, PIK3R3 and MALAT1	Linear Discriminant Analysis identified DEGs which differentiated SCZ samples from controls with the sensitivity of 83.3% and specificity of 90%.	Cross-sectional
	27	2013	23149219	Gene	NA SCZ=17, CT=17	Drug Naive	Age, Sex, Education, Medication, Smoking and Marital status	DSM-IV	qRT-PCR	GRM2, GRM5 and GRIA3	GRM2, GRM5 and GRIA3 were significantly differentially expressed in SCZ group compared to controls.	Cross-sectional
	28	2013	23666060	Mol Biol Rep	NA SCZ=17, CT=17	Drug Naive	Age, Sex, Age of onset, Education, Smoking and Marital status	DSM-IV	qRT-PCR	CTLA4	Higher expression of CTLA4 in SCZ group.	Cross-sectional
	29	2013	23218666	Journal of Psychiatric Research	Caucasian SCZ=114, CT=80	Drug Treated	Age, Sex, Age of onset, Family history, Duration of illness, Medication and Duration of medication	ICD-10	Microarray and qRT-PCR	AGO2, MEF2D, EVL, PI3, S100A12 and DEFA4	Microarray analysis: Altered expression of 164 genes (59 up-regulated and 105 down-regulated) in SCZ group. Insilico analysis: Involvement of immune function pathways. PCR validation: Differential expression of the AGO2, MEF2D, EVL, PI3, S100A12 and DEFA4 in SCZ group.	Cross-sectional
	30	2013	23442539	International Journal of Neuropsychopharmacology	Sinhalese SCZ=10, CT=11	Drug Naive	Age, Sex, Family history, Duration of illness, Medication and Duration of medication	DSM-IV BPRS	Microarray and qRT-PCR	AKT1, RXRA, MMP9, DISC1, RPS25 and DGCR6	Prior to antipsychotic treatment: 208 up-regulated, 416 down-regulated . Post antipsychotic treatment: Altered expression of 106 genes; 67 genes showed no change in the expression. Expression levels of AKT1, RXRA, MMP9, RPS25 and DGCR6 genes were altered with antipsychotic treatment.	Followup (Time points: 6-7 weeks after treatment)
	31	2013	24086483	Plos one	Han chinese SCZ=52, CT=30	Drug Naive and Drug Free	Age, Duration of illness and Sex	Chinese Classification and Diagnostic Criteria of Mental Disorders Version 3 (CCMD-3) and DSM-IV PANSS.	qRT-PCR	SLC6A3	Higher expression of SLC6A3 in chronic SCZ participants compared to controls and acute ones.	Cross-sectional
	32	2014	24713359	Psychiatry Research journal	Armenian SCZ=66, CT=99	Drug Treated	Age, Sex, Medication history	DSM-IV	qRT-PCR	IL2RG	Higher expression of IL2RG in SCZ group.	Cross-sectional
	33	2014	24793756	Brain, Behavior, and Immunity	NA SCZ=54, CT=38	Drug Naive	Age, Sex, BMI	DSM-IV PANSS, SAPS and SANS	qRT-PCR	PTPN6	Lower expression of PTPN6 in SCZ group.	Cross-sectional
	34	2015	26561806	International Journal of Molecular Sciences (IF: 4.1)	NA SCZ=40, CT=31	Drug Naive, Drug Free and Drug Treated	Age, Sex, marital status and education, age of onset, medication	DSM-IV and SCID-IV	qRT-PCR	DRD3	Higher expression of DRD3 were in SCZ group. Expression of DRD2 correlated with symptom severity in SCZ spectrum disorder.	Cross-sectional
	35	2015	26476704	European Neuropsychopharmacology	NA SCZ=73, CT=73	Drug Naive	Age, Sex	DSM-IV nd SCID-I CGI, GAF, and Calgary Depression Scale for Schizophrenia(CDSS)	qRT-PCR	MBP and NDEL1	Prior to antipsychotic treatment: Higher expression of MBP and NDEL1 in SCZ group. Post risperidone treatment: No expression change for MBP and NDEL1 in SCZ group.	Followup (Time point: 2 months after treatment)
	36	2015	25658856	Plos one	Caucasian SCZ=37, BPD=28, MDD=30, CT=41	Drug Treated	Age, Sex, Smoking, Age of onset, Comorbodity and Medication	DSM-IV and SCID-1	Microarray (fibroblast) qRT-PCR (Peripheral blood)	EGR1 (blood)	Higher expression of EGR1 was SCZ group compared to MDD, BPD and controls.	Cross-sectional
	37	2015	26929903	BJMG	NA SCZ=29, CT=24	Drug Free	Age and Sex	DSM-IV	qRT-PCR	FEZ1	Lower expression of FEZ1 in SCZ group. The expression levels of FEZ1 could diffrentiate SCZ samples from that of controls with the sensitivity of 55.2% and specificity 87.5%.	Cross-sectional
	38	2016	26733343	Scientific reports	Han Chinese Microarray analysis: SCZ=18, CT=12 qRT-PCR validation: SCZ=38, CT=48	Drug Naive and Drug Treated	Age, Sex, Age of onset and Duration of illness	DSM-IV PANSS	Microarray and qRT-PCR	AKT1, BRCA1, CCDC134, UBD, and ZIC2	Microarray analysis: 84 DEGs (82 upregulated, 2 down regulated). Pathway analysis: Olfactory transduction pathway . qRT-PCR: BRCA1 and AKT1 were upregulated in the SCZ group. While CCDC134, UBD, and ZIC2 were down regulated after the antipsychotic treatment.	Followup (time points: 12 weeks after treatement)
	39	2016	26697997	Brain, Behavior, and Immunity	NA SCZ=47, CT=49	Drug Treated	Age, Sex, Age of onset,types of antipsychotics	ICD-10 PANSS, RBANS, COWAT, WASI, LNS, WTAR	Microarray	DEFA4, ARHGAP45, MEF2D, PI3 S100A12, AGO2, CD6, EVL, VAMP5 and CCR7	The transcriptome profiling in SZ and cognitive subtypes were characterized by the up- regulated pathways involved in immune dysfunction (e.g., antigen presentation in SZ), energy metabo- lism (e.g., oxidative phosphorylation), and down-regulation of the pathways involved in neuronal signaling (e.g., WNT signalling in SCZ/cognitive deficit and ERBB in SCZ).	Cross-sectional
	40	2016	26710095	Neuropsychology	Swedish cohort: SCZ=36, SCZ Twins=34, CT=81 BPD=23, BPD Twins=16 Finnish cohort: SCZ=18, SCZ Twins=18, CT=37	Drug Treated	Age, Sex, Zygosity	DSM-IV and SCID-IV CVLT, SANS and SAPS	Microarray	NELFCD, SNU13, THEM6, and TSR2 (Refer article for the complete list)	Identified 41 DEGs in SCZ compared to controls and siblings. DEGs identified contained common or de novo mutations associated with SCZ.	Cross-sectional
	41	2016	27030512	Scientific reports	NA SCZ=24, CT=24	Drug Naive	Age, Sex, BMI	DSM-IV and SCID-D-R PANSS	qRT-PCR	14-3-3b: YWHAB 14-3-3ε : YWHAE 14-3-3γ : YWHAG 14-3-3η : YWHAH 14-3-3θ : YWHAQ 14-3-3ζ : YWHAZ 14-3-3σ : SFN (Protein isoform: Gene symbol)	Dysregulated gene expression of 14-3-3b family in SCZ. Gene and protein expression were correlated. Negative correlation between ε, θ and ζ isoform expression and positive symptoms. Expression of the 14-3-3ε, θ and ζ isoform as useful indicators for disease severity.	Cross-sectional
	42	2016	27216283	Progress in neuro-psychopharmacology and biological psychiatry	Japanese Discovery cohort: SCZ=40, CT=20 Replication cohort: SCZ=82, CT=74 Intervention cohort: SCZ=22, CT=18	Drug Treated	Age, Sex, Duration of illness, Antipsychotic dose and WBC counts	DSM-IV BPRS and GAF	qRT-PCR	CDK4, MCM7 and POLD4	Identified cell cycle related genes CDK4, MCM7 and POLD4 as potential biomarkers for SCZ. Prior to antipsychotic treatment: CDK4 and MCM7 were downregulated Post treatment: CDK4, MCM7 and POLD4 were downregulated. Accuracy: Moderate (AUC=0.801). CDK4 as potential state and trait biomarker.	Followup for Intervention cohort (Time points: After achieving remission state)
	43	2016	27449010	Psychiatry Research journal	Han Chinese SCZ=24, CT=20	Drug Naive and Drug Free	Age, Sex, Ae at onset, Durationof illness, Duration of treatment and Number of episodes	DSM-IV PANSS	qRT-PCR	AKT1, DRD2 and PI3KCB	Higher expression of AKT1 and lower expression of DRD2 and PI3KCB in acute SCZ participants.	Cross-sectional
	44	2017	28627459	Brain, Behaviour and Immunity	Chinese, Malay, Indian SCZ=43, CT=57	Drug Naive	Age, Sex, Ethnicity and Medication, Duration of illness and Duration of psychiatric treatment and Smoking status.	DSM-IV-TR PANSS	qRT-PCR	HP	Prior antipsychotic treatment: Higher expression of HP gene in SCZ group. Post treatment: Expression of HP remained high at all time points.	Followup (Time points: 1 and 3 months after treatment).
	45	2017	29105523	Journal of neurogenetics	NA SCZ=72, CT=70	Drug Free	Age,Sex, Handedness and Smoking status	DSM-V PANSS, WAIS, WMS and WCST	qRT-PCR	TCF4	Lower expression of TCF4 in SCZ group. Expression levels of TCF4 correlated with cognitive fuction, memory and clinical symptoms in SCZ.	Cross-sectional
	46	2017	29163244	frontiers in Psychiatry (IF: 3.1)	Northern and Western European ancestry SCZ=71, CT=57	Drug Treated	Age, Sex, Substance use, Age of onset, Duration of illness	MINI PANSS	qRT-PCR	ERBB3, PIK3CD, AKT1, P70S6K and EIF4EBP1	Higher expression of P70S6K in SCZ group. Expression levels of ERBB2, PIK3CD, PIK3R3, AKT1, MTOR, and P70S6K negatively correlated with duration of illness. Suggested overall upregualtion of the genes in NRG–ErbB signaling pathway in SCZ group.	Cross-sectional
	47	2017	28923068	Journal of neuroinflammation (IF: 5.7)	NA SCZ=75, CT=90	Drug Treated	Age, Sex, Age of onset, duration of illness and BMI	DSM-IV PANSS	qRT-PCR	IL2	IL2 of the cytokines measured was down regulated in SCZ group. The expression levels of cytokines measured did not correlate with the plasma protein levels.	Cross-sectional
	48	2018	30597386	Psychiatry Research	Japanese SCZ=49, CT=50	Drug Treated	Age, Sex, Age of onset, duration of illness, BMI and chlorpomazine equivalent	DSM-V, BPRS, DIEPSS	qRT-PCR	GHSR (receptor 1a) and GHSR (receptor 1b), MBOAT4	Lower expression of GHSR (receptor 1a) and lower expression of GHSR (receptor 1b) and MBOAT4 in SCZ samples.	Cross-sectional
	49	2018	30389222	Psychoneuroendocrinology	NA SCZ=16, CT=16	Drug Naive	Age, Sex and BMI	DSM-IV SCID PANSS	qRT-PCR	TGFB1	Higher expression of TGFB1 in SCZ group. Expression of TGFB1 was correlated with positive symptoms.	Cross-sectional
	50	2018	30243133	Journal of Psychiatry Research	NA SCZ=18, CT=9	Drug Naive and Drug Treated	Age, Sex	DSM-5	qRT-PCR	NEAT1 and MALAT1	Lower expression of NEAT1 and MALAT1 in drug naive patients unlike drug treated ones.	Cross-sectional
	51	2018	30349256	Neuropsychiatric disease and treatment	NA SCZ=50, CT=50	Drug Treated	Age, Sex, Age of onset, Years of illness, and Education	DSM-5	qRT-PCR	VDR, CYP27B1, and CYP24A1	Higher expression of vitamin-D related genes. Expression of all the genes were correlated.	Cross-sectional
	52	2018	29100046	Multiple Sclerosis and Related Disorders	NA SCZ=50, Epilepsy=50, Multiple sclerosis (MS)=50, CT=150	NA	Age and Sex	DSM-5	qRT-PCR	VRK2	Lower expression of VRK2 in SCZ, epilepsy and MS group compared to controls.	Cross-sectional
	53	2019	30987620	BMC Psychiatry	Han Chinese SCZ=32, CT=48	Drug Naive	Age, Sex and Ethnicity	DSM-5 PANSS	qRT-PCR	CSMD1	Prior to antipsychotic treatment: Lower expression of CSMD1 in SCZ group. Post treatment: Higher expression of CSMD1 SCZ group.	Cross-sectional
	54	2019	31150013	Translational Psychiatry	NA Cohort1: SCZ=16, CT=50 Cohort2: SCZ=54, CT=45	Drug Treated	Age, Sex, Age of onset, Hospitalizations, Duration of illness and Education	DSM-IV and SCID PANSS	Rats: Microarray Human samples: qRT-PCR Validation Note: Single-cell RNA-seq was performed for identification of celltypes contributing to differrential expression of target genes in PBMCs (CCL4: CD8+ T cells and natural killer (NK) cells, RGS1 : CD4+ T cells)	RGS1 and CCL4	The differentially expressed genes RGS1 and CCL4 were able to differentiate the schizophrenia samples from controls with the specificity of 97% and sensitivity of 27%.	Cross-sectional
	55	2019	30923314	NPJ Schizophrenia	CHR=27,FEP=70, Chronic SCZ=157 and CT=140	Clinical High Risk (CHR), First episode of psychosis (FEP) and Drug treated Note: FEP participants were drug naive	Age and Sex	DSM-IV and SCID-1	qRT-PCR	MBP, NDEL1, DGCR8, DGCR2, UFD1 and DISC1	Gene expression pattern dentified diffrent stages of SCZ. FEP Vs. all groups: MBP, and NDEL1 FEP Vs. SCZ and CT: DGCR8 SCZ Vs FEP and CT: DGCR2, UFD1 and DISC1 CHR Vs FEP and CT: UFD1	Cross-sectional
	56	2019	30616121	Psychiatry Research	European Caucasian SCZ=27, CT=29	Drug Treated	Age, BMI, Sex and Medication	ICD-10 and DSM-5	qRT-PCR	TLR1, TLR2, TLR4, TLR6, and TLR9	Lower expression of The TLR1, TLR2, TLR4, TLR6, and TLR9 in SCZ group. Higher expression of TLR3 and TLR7 in SCZ group. Expression of TLR5 and TLR8 did not differ between case and control group.	Cross-sectional
	57	2019	31078689	Brain, behaviour and immunity	Spanish descent Cohort 1- SCZ=30 ,CT=15 Cohort 2- SCZ=124 ,CT=54	Cohort 1- Drug Treated Cohort 2 - Drug Naive	Age, Sex, Ethnicity, Medication, Clinical condition and Patient condition	Cohort 1: DSM-IV and SCID-1 PANSS Cohort 1: DSM-IV PANSS	Cohort 1: Microarray and qRT-PCR Cohort 2: RNA-seq	EIF2D and TOX	Cohort 1: Higher expression of EI2D and TOX in drug treated SCZ group. Cohort 2: Expression of EI2D in drug naive SCZ group remained lowered even after 1 month and 3 months post antipsychotic treatemnt	Followup (Time points: 1 and 3 months after treatment).
	58	2020	31587436	psychiatry and clinical neurosciences	SCZ= 27, CT= NA	Drug Naive	Age, Sex, Duration of illness	DSM-IV SAPS and SANS	qRT-PCR	STAT3	Lower expression of STAT3 post 3 month antipsychotic treatment	Followup (Time points: 3 months)
	59	2020	32038049	Medical science monitor: international medical journal	Han Chinese SCZ=50, CT=50	Drug Naive and Drug Free	Age, Medication status	DSM-5	RNA-Seq and qRT-PCR	CXCL8, EGR1, EGR3, IL1B, and PTGS2 (Refer article for the complete list)	A module with 89 genes was significantly correlated with abnormal psychomotor behaviour in SCZ.	Cross-sectional
	60	2020	32371365	Asian Journal of Psychiatry	SCZ=50, BD=46, MDD=63 and CT=50	Drug Treated	Age and Sex	DSM-5 BPRS and DIEPSS	qRT-PCR	CTLA4	Lower expression of CTLA4 expression in schizophrenia group.	Cross-sectional
	61	2021	33359735	Neuroscience letters	SCZ=48 and CT=50	NA	Age and Sex	ICD-10	qRT-PCR	GNAI1, FYN, PRKCA, YWHAZ, PRKCB, and LYN	Increased expression of GNAI1 , PRKCA , and PRKCB , whereas decrease expression of of FYN , LYN , and YWHAZ in SCZ group was observed. Of the models generated, SVM model with six factors (GNAI1, FYN, PRKCA, YWHAZ, PRKCB, and LYN genes) differentiate SCZ group from CTwith highest accuracy (AUC = 0.993, sensitivity = 1.000, speci- ficity = 0.895, and Youden index = 0.895).	Cross-sectional
	Notes: CT: Healthy Controls, SCZ: Schizophrenia affected participants, NA: Not Available. Diagnostic and Statistical Manual of Mental Disorders (DSM), Structured Clinical Interview for Axis I Disorders (SCID-I), Structured Clinical Interview for DSM-IV (SCID-IV), ICD-10 and Diagnostic Interview for Genetic Studies (DIGS), Scale for Assessment of Negative Symptoms (SANS), Scale for Assessment of P…
