# Supplementary material for: Peripheral Blood-Based Gene Expression Studies in Schizophrenia: A Systematic Review
Source: Front Genet. 2021 Oct 13;12:736483. doi: 10.3389/fgene.2021.736483 (PMC8548640; doi:10.3389/fgene.2021.736483)
Supplement: Supplementary file 2 [file Table_2.XLSX]

## Sheet: Sheet1
HGNC approved gene symbols for differentially expressed genes screened from microarray studies (n=227)
	Drug Treated group (n=110)		Drug Naive group (n=117)
	Gene Symbol		Gene Symbol
	APOBEC3B		NLN
	ADSS2		NRG1
	ATM		NTF3
	CLC		CHRNB2
	CTBP1		CCKAR
	DIDO1		DAOA
	CXCL1		DAO
	S100A9		L1CAM
	IRAK4		NEUROG1
	CYC1		ZNF74
	CHI3L1		PRODH
	SPATA31D1		CHGA
	ATXN3		CINP
	DENND1A		PGRMC1
	S100A12		NAF1
	ARAF		LIPH
	UBE2K		METAP1D
	SIAH2		INSL3
	USP2		MYO1C
	GDI2		DAAM2
	DDX39B		SLC2A3
	ARF1		AKT1
	ADAM28		DISC1
	CDK12		DGCR6
	HNRNPC		RXRA
	SMARCA5		MMP9
	SPON1		MAL
	RPRD1A		RPS25
	GM2A		C11orf49
	DDX19A		SLC18A1
	WNK4		NAT1
	TSFM		SLC6A2
	TIPARP		MYBPC1
	SMNDC1		KIF23
	RGS18		GTF2H1
	H2AC6		ALDH4A1
	HERPUD1		IFNLR1
	HOXA13		ERVFRD-1
	CTNNA1		ALDH3A1
	SULT1A1		ODF4
	PIK3R3		TSPAN16
	MALAT1		CCNE1
	AGO2		TGFA
	MEF2D		SATB2
	EVL		SLC45A1
	PI3		IL1RL2
	DEFA4		BBS5
	ARHGAP45		CTLA4
	CD6		EPPIN
	VAMP5		NKAIN4
	CCR7		EYA2
	ACOT7		OPRL1
	NUP133		SPATC1L
	PARP1		SLC5A4
	RUNX3		GJB5
	YARS1		CCDC134
	ATIC		MYL3
	SMARCAL1		SCAP
	ZNF142		IQCF6
	CBLB		PRICKLE2
	GAR1		ENTPD3
	MCM3		RNF186
	AKR1B1		EIF4G1
	CARD11		UGT2B4
	ZC3HC1		RASSF6
	ELP3		FGA
	NCALD		PAICS
	THEM6		SH3RF2
	ACO1		UBD
	TMEM203		ECM1
	CD81		LCE2D
	IL18BP		UBAP2L
	RBM14		RFPL4B
	LPAR5		CCL26
	IMP3		ACKR1
	GOT2		POU6F2
	RAB11FIP3		POM121L12
	SBK1		PNMA2
	ZBTB4		CNGB3
	ARRDC5		DEFB135
	GTPBP3		FAM110B
	MAP4K1		MAL2
	LIME1		SARDH
	NELFCD		NUP188
	PEDS1		CFAP77
	YTHDF1		CLTRN
	SNU13		XAGE3
	POLR3H		CUL4B
	SPECC1L		PNCK
	DKC1		SMIM9
	MAGED1		ERAS
	TSR2		GAGE10
	CPQ		ATP2B3
	MSL1		TKTL1
	NRDC		USP9Y
	SRPK1		LDB1
	CMTM5		ACP2
	APOBEC3G		P4HA3
	NKG7		C11orf1
	SLAMF6		TAFA2
	TOX		CCDC184
	C12orf73		HCFC2
	EIF2D		RPL10L
	RNPS1		PRKAB2
	SIGIRR		CA12
	AKT1		NPAP1
	BRCA1		ZP2
	CCDC134		SALL1
	UBD		C16orf46
	ZIC2		SLC5A2
			GPT2
			OSGIN1
			HOXD11
			BRCA1
			ZIC2
			EIF2D
			TOX
